# Supplementary material for: Therapeutic Drug Monitoring of Isavuconazole: Serum Concentration Variability and Success Rates for Reaching Target in Comparison with Voriconazole
Source: Antibiotics (Basel). 2021 Apr 23;10(5):487. doi: 10.3390/antibiotics10050487 (PMC8145181; doi:10.3390/antibiotics10050487)
Supplement: Supplementary file 1 [file antibiotics-10-00487-s001.zip]

Archive with 1 entries (1 files):
- antibiotics-1171385-supplementary.pdf
